# Supplementary material for: Essential Fatty Acid Deficiency Associates with Growth Faltering and Environmental Enteric Dysfunction in Children
Source: Metabolites. 2023 Mar 29;13(4):489. doi: 10.3390/metabo13040489 (PMC10142200; doi:10.3390/metabo13040489)
Supplement: Supplementary file 1 [file metabolites-13-00489-s001.zip]

Archive with 1 entries (1 files):
- metabolites-2233789-supplementary.pdf
